# Supplementary material for: Higher Cumulative Cytarabine Consolidation Improves Survival in Older Adults with Acute Myeloid Leukemia
Source: Cancers (Basel). 2026 Jun 3;18(11):1831. doi: 10.3390/cancers18111831 (PMC13256100; doi:10.3390/cancers18111831)
Supplement: Supplementary file 1 [file cancers-18-01831-s001.zip]

Archive with 1 entries (1 files):
- cancers-4317704-supplementary.pdf
